# Supplementary material for: Effects of Preparation Methods on the Structure and Mechanical Properties of Kyanite-Reinforced Alumina Ceramics
Source: Nanomaterials (Basel). 2026 Mar 28;16(7):410. doi: 10.3390/nano16070410 (PMC13074533; doi:10.3390/nano16070410)
Supplement: Supplementary file 1 [file nanomaterials-16-00410-s001.zip]

Archive with 1 entries (1 files):
- nanomaterials-4152499-supplementary.pdf
